# Supplementary material for: Andrographolide-Loaded Gold Carbon Quantum Dots and Their Doped Derivatives for Enhanced Hydrophilicity in a Drug Delivery System
Source: Pharmaceutics. 2026 May 24;18(6):647. doi: 10.3390/pharmaceutics18060647 (PMC13305392; doi:10.3390/pharmaceutics18060647)
Supplement: Supplementary file 1 [file pharmaceutics-18-00647-s001.zip]

Archive with 1 entries (1 files):
- pharmaceutics-4234972-supplementary.pdf
